# Supplementary material for: Would Climate Change Influence the Potential Distribution and Ecological Niche of Bluetongue Virus and Its Main Vector in Peru?
Source: Viruses. 2023 Mar 30;15(4):892. doi: 10.3390/v15040892 (PMC10145190; doi:10.3390/v15040892)
Supplement: Supplementary file 1 [file viruses-15-00892-s001.zip]

Archive with 1 entries (1 files):
- viruses-2297424-supplementary.pdf
